# Supplementary material for: Comparative Proteomic Profiling Reveals Molecular Characteristics Associated with Oogenesis and Oocyte Maturation during Ovarian Development of Bactrocera dorsalis (Hendel)
Source: Int J Mol Sci. 2017 Jun 30;18(7):1379. doi: 10.3390/ijms18071379 (PMC5535872; doi:10.3390/ijms18071379)
Supplement: Supplementary file 1 [file ijms-18-01379-s001.zip]

Archive with 1 entries (1 files):
- 1-ijms-200319-supplement-final.pdf
